# Supplementary material for: Model Cell Lines and Tissues of Different HGSOC Subtypes Differ in Local Estrogen Biosynthesis
Source: Cancers (Basel). 2022 May 24;14(11):2583. doi: 10.3390/cancers14112583 (PMC9179372; doi:10.3390/cancers14112583)
Supplement: Supplementary file 1 [file cancers-14-02583-s001.zip]

Archive with 1 entries (1 files):
- cancers-1640550-supplementary.pdf
